# Supplementary material for: High Expression of the Tumor Suppressor Protein ITIH5 in Cholangiocarcinomas Correlates with a Favorable Prognosis
Source: Cancers (Basel). 2024 Oct 29;16(21):3647. doi: 10.3390/cancers16213647 (PMC11545166; doi:10.3390/cancers16213647)
Supplement: Supplementary file 1 [file cancers-16-03647-s001.zip]

Archive with 1 entries (1 files):
- cancers-3156583-supplementary.pdf
